# Supplementary material for: Developing the implicit association test to uncover hidden preferences for sustainable drainage systems
Source: Philos Trans A Math Phys Eng Sci. 2020 Feb 17;378(2168):20190207. doi: 10.1098/rsta.2019.0207 (PMC7061966; doi:10.1098/rsta.2019.0207)
Supplement: Supplementary Material 4 [file rsta20190207supp4.xlsx]

## Sheet: Sheet1
Supplementary material for O’Donnell et al., 2020, Developing the Implicit Association Test to uncover hidden preferences for sustainable drainage systems, Phil. Trans. R. Soc. A. DOI:10.1098/rsta.2019.0207.
Table S4. Implicit Association Test (IAT) and feeling thermometer scores for all respondents. D scores represents the IAT effect and are used to determine implicit preferences. TD (thermometer difference) scores are used to determine explicit preferences. NGP = Newcastle Great Park. SuDS = Sustainable Drainage Systems.
Location	ID	IAT	Feeling thermometers
		D score	TD score	SuDS safety	SuDS attractiveness	SuDS tidiness	No-SuDS safety	No-SuDS attractiveness	No-SuDS tidiness
NGP	1001	-0.476855	-0.228571	1.37143	0.285714	0.571429	0.971429	0.914286	1.02857
NGP	1002	-1.12266	-0.0380952	-0.457143	0	0.114286	-0.342857	0	0.114286
NGP	1003	-1.12266	0.0380952	1.42857	1.54286	1.25714	1.2	1.54286	1.37143
NGP	1004	0.529781	-0.590476	0.685714	0.8	0.971429	1.54286	1.42857	1.25714
NGP	1005	0.144575	-0.380952	1.08571	1.08571	1.14286	1.65714	1.42857	1.37143
NGP	1006	-0.656273	-0.133333	0.628571	1.37143	1.14286	1.2	1.14286	1.2
NGP	1007	-0.635785	-0.190476	0.971429	1.54286	1.42857	1.48571	1.54286	1.48571
NGP	1008	-0.427998	0.380952	1.54286	1.37143	1.25714	0.571429	1.31429	1.14286
NGP	1009	-0.717324	0.0761905	1.65714	1.71429	1.71429	1.77143	1.54286	1.54286
NGP	1010	-0.785743	-0.266667	0.857143	1.71429	0.857143	1.65714	1.31429	1.25714
NGP	1011	0.234249	0.152381	1.14286	1.71429	1.2	0.971429	1.37143	1.25714
NGP	1012	-0.525693	0.0571429	1.82857	1.08571	1.65714	1.2	1.48571	1.71429
NGP	1013	-0.653899	0.666667	2	2	2	1.42857	1.31429	1.25714
NGP	1014	-0.00757038	-0.171429	1.14286	1.94286	1.82857	1.82857	1.82857	1.77143
NGP	1015	-0.30133	-0.0380952	1.82857	1.71429	1.65714	1.71429	1.82857	1.77143
NGP	1016	-0.58209	-0.0190476	1.71429	1.65714	1.71429	1.71429	1.77143	1.65714
NGP	1017	-0.491665	0.0571429	1.71429	1.6	1.65714	1.77143	1.6	1.42857
NGP	1018	-0.524564	-0.495238	1.02857	1.31429	0.914286	1.65714	1.65714	1.42857
NGP	1019	-0.628166	0.133333	1.71429	1.65714	1.6	1.14286	1.71429	1.71429
NGP	1020	-0.420804	-0.704762	0.971429	1.2	1.14286	1.88571	1.82857	1.71429
NGP	1021	-0.185625	-1.42857	0.114286	0.285714	-0.457143	1.14286	1.31429	1.77143
NGP	1022	0.37619	-1.99	0.0571429	-1.02857	-0.8	1.14286	1.6	1.77143
NGP	1023	-0.252362	-1.33333	0.857143	0.114286	0.4	1.77143	1.82857	1.77143
NGP	1024	0.373972	-0.742857	1.54286	1.48571	-0.0571429	1.77143	1.82857	1.6
NGP	1025	-0.427668	-1.75238	0.285714	-0.285714	-0.457143	1.71429	1.6	1.48571
NGP	1026	-0.638519	-1.42857	0.457143	0	-0.571429	0.628571	1.77143	1.77143
NGP	1027	0.0275427	-0.780952	1.77143	0.571429	0.0571429	1.65714	1.77143	1.31429
NGP	1028	0.0201717	-0.933333	1.14286	0.228571	0	1.54286	1.37143	1.25714
NGP	1029	-0.0139688	-2	-0.857143	-0.4	-1.31429	1.31429	1.82857	1.71429
NGP	1030	-0.933037	-0.666667	1.65714	0.571429	0.114286	1.42857	1.42857	1.48571
NGP	1031	-0.157821	0.285714	0.571429	0.8	0.742857	0.628571	0.514286	0.114286
NGP	1032	-0.701839	-1.90476	0.514286	-0.285714	-1.31429	1.54286	1.54286	1.54286
NGP	1033	-0.42726	0.895238	1.48571	1.37143	1.25714	0.571429	0.571429	0.285714
NGP	1034	0.256625	1.00952	0.685714	1.02857	0.571429	-0.228571	-0.171429	-0.342857
NGP	1035	-0.0645019	-0.0571429	0.457143	0.457143	-0.228571	0.971429	-0.171429	0.0571429
NGP	1036	-0.0478187	-0.666667	0.4	0.4	0.342857	0.857143	0.971429	1.31429
NGP	1037	-0.0198608	-0.133333	0.914286	1.02857	1.31429	1.25714	1.14286	1.25714
NGP	1038	0.0959728	0.266667	1.65714	1.48571	1.6	1.2	1.37143	1.37143
NGP	1039	-0.34757	-0.32381	0.514286	0.571429	-0.0571429	0.514286	0.8	0.685714
NGP	1040	-0.643966	-2	-0.342857	-0.8	-1.14286	1.54286	1.54286	1.37143
Benton	1041	-0.495263	-1.2	0.228571	0.0571429	0	1.02857	1.42857	1.42857
Benton	1042	-0.617366	0.0380952	1.71429	1.71429	1.71429	1.71429	1.71429	1.6
Benton	1043	0.13492	-0.209524	0.914286	0.857143	0.857143	0.628571	1.2	1.42857
Benton	1044	-0.934224	-0.247619	1.2	1.42857	1.37143	1.82857	1.37143	1.54286
Benton	1045	-0.834604	-1.27619	-0.285714	0.342857	0.4	1.48571	1.37143	1.42857
Benton	1046	-0.497356	-1.10476	1.6	-0.0571429	-0.114286	1.42857	1.54286	1.77143
Benton	1047	-1.13217	0.0952381	1.77143	1.6	1.88571	1.65714	1.71429	1.6
Benton	1048	-0.265438	-1.14286	0.514286	0.228571	-0.285714	1.31429	1.25714	1.31429
Benton	1049	-0.977164	-1.18095	0.571429	0.571429	-0.228571	1.65714	1.54286	1.25714
Benton	1050	-0.297397	0.0190476	1.77143	1.71429	1.71429	1.71429	1.71429	1.71429
Benton	1051	0.25928	0.647619	1.42857	1.2	1.14286	0.628571	0	1.2
Benton	1052	0.249095	0.0571429	0.514286	1.02857	1.14286	0.457143	0.685714	1.37143
Benton	1053	-0.660057	-1.99	0.285714	-0.571429	-0.914286	1.71429	1.71429	1.71429
Benton	1054	-0.271758	-1.5619	0.0571429	-0.228571	-0.971429	1.42857	1.14286	0.971429
Benton	1055	-0.829454	-1.61905	0.742857	0.114286	-0.857143	1.71429	1.42857	1.71429
Benton	1056	-0.999396	0	0.285714	0.285714	0.285714	0.285714	0.285714	0.285714
Benton	1057	-0.657779	-1.99	-0.0571429	-0.8	-1.31429	1.65714	1.14286	1.31429
Benton	1058	-0.305566	-0.647619	0.685714	0.8	0.114286	1.08571	1.14286	1.31429
Benton	1059	0.12456	-0.0380952	1.42857	1.48571	1.37143	1.71429	1.25714	1.42857
Benton	1060	-0.77744	-0.780952	0.685714	0.457143	0.685714	1.6	1.25714	1.31429
Benton	1061	0.479881	0.152381	1.25714	1.54286	1.37143	0.571429	1.42857	1.71429
Benton	1062	-0.35214	-0.857143	0.0571429	0.685714	0	1.14286	1.08571	1.08571
Benton	1063	-0.220271	-0.247619	1.08571	1.31429	1.2	1.42857	1.25714	1.65714
Benton	1064	-0.427731	-1.80952	0.857143	-0.171429	-1.65714	0.971429	1.77143	1.71429
Benton	1065	-0.288842	-0.0571429	1.08571	1.14286	1.31429	1.42857	1.2	1.08571
Benton	1066	-0.703979	-0.647619	1.02857	0.342857	0.571429	1.31429	1.25714	1.31429
Benton	1067	0.00187377	0.361905	1.6	1.71429	1.6	1.65714	1.6	0.571429
Benton	1068	0.304254	0.152381	1.71429	1.71429	1.71429	1.54286	1.54286	1.6
Benton	1069	0.0042913	-0.838095	1.14286	1.08571	0.4	1.71429	1.71429	1.71429
Benton	1070	0.0720213	-0.190476	1.54286	1.42857	0.514286	1.37143	1.02857	1.65714
Benton	1071	-0.212154	0.0190476	1.71429	1.71429	1.82857	1.77143	1.71429	1.71429
Benton	1072	-0.498799	-0.0190476	1.71429	1.54286	1.71429	1.6	1.71429	1.71429
Benton	1073	-0.387061	-0.247619	0.228571	0.742857	0.685714	1.14286	0.571429	0.685714
Benton	1074	0.17553	0.152381	1.02857	1.02857	0.971429	0.571429	1.42857	0.571429
Benton	1075	-0.731422	0.361905	0.857143	1.25714	1.25714	0.857143	0.971429	0.457143
Benton	1076	-1.07674	-1.52381	0.0571429	0.171429	0	1.6	1.71429	1.48571
Benton	1077	-0.0745517	-0.152381	1.54286	1.42857	0.285714	1.42857	0.971429	1.31429
Benton	1078	-0.601946	-0.933333	0.285714	0.8	0.571429	1.42857	1.48571	1.54286
Benton	1079	0.0338329	-0.0571429	1.82857	1.77143	1.71429	1.94286	1.71429	1.82857
Benton	1080	-0.0659293	-0.32381	1.14286	1.2	1.37143	1.65714	1.54286	1.48571
NGP	2000	0.150494	0.228571	1.6	1.31429	1.31429	1.25714	1.14286	1.14286
NGP	2001	0.158522	-0.361905	0.971429	1.14286	0.628571	1.08571	1.37143	1.37143
NGP	2002	0.100576	0.171429	0.914286	0.971429	0.685714	0.228571	0.971429	0.857143
NGP	2003	-0.315703	-2	-1.48571	-1.42857	-1.6	1.31429	1.08571	1.42857
NGP	2004	-0.593092	-2	-1.42857	-0.8	-1.54286	1.54286	1.37143	1.42857
NGP	2005	-0.57868	-0.0952381	1.37143	0.4	0.0571429	0.685714	0.685714	0.742857
NGP	2006	-0.864286	-2	-1.14286	-0.8	-1.6	1.08571	0.857143	1.14286
NGP	2007	-0.547521	-1.02857	0.742857	0.857143	-0.228571	1.54286	1.48571	1.42857
NGP	2008	-0.414771	-2	-0.914286	-0.971429	-1.82857	0.914286	0.742857	1.31429
NGP	2009	-0.602838	-1.44762	0.514286	-0.114286	-0.685714	1.31429	1.42857	1.31429
NGP	2010	-0.701113	-0.990476	1.71429	-0.0571429	0	1.48571	1.42857	1.71429
NGP	2011	-0.543404	-0.285714	1.08571	0.457143	0.571429	1.42857	0.514286	1.02857
NGP	2012	0.0152713	-0.361905	1.37143	1.37143	0.571429	1.42857	1.37143	1.6
NGP	2013	-0.418	-0.361905	1.48571	1.08571	1.42857	1.6	1.71429	1.77143
NGP	2014	-0.383044	-0.685714	0.628571	1.02857	0.285714	1.48571	1.48571	1.02857
NGP	2015	-0.543998	-1.98095	-1.48571	-0.742857	-1.48571	1.25714	0.514286	0.457143
NGP	2016	-0.441753	0.0571429	0.514286	0.685714	0.571429	0.742857	-0.228571	1.08571
NGP	2017	-0.402313	0.0380952	1.42857	1.25714	1.14286	1.14286	1.25714	1.31429
NGP	2018	0.0847335	-0.514286	0.514286	0.514286	0.742857	1.2	1.08571	1.02857
NGP	2019	-0.967358	-0.47619	1.31429	-0.0571429	0.228571	1.31429	1.02857	0.571429
NGP	2020	0.369438	1.08571	1.71429	1.71429	1.65714	0.742857	0.8	0.285714
NGP	2021	0.173651	0.114286	1.65714	1.54286	1.42857	1.54286	1.37143	1.37143
NGP	2022	0.453388	-0.114286	1.71429	1.65714	0.742857	1.6	1.31429	1.54286
NGP	2023	-0.27787	0.0952381	1.42857	1.14286	1.37143	1.37143	1.14286	1.14286
NGP	2024	-0.736146	-0.990476	1.37143	-0.0571429	-0.457143	1.14286	1.48571	1.2
NGP	2025	0.151918	-0.32381	1.77143	0.857143	0.628571	1.25714	1.65714	1.31429
NGP	2026	0.834332	0.838095	1.71429	1.48571	1.31429	0.514286	0.571429	0.914286
NGP	2027	-0.736255	-0.133333	1.25714	1.08571	0.857143	1.54286	0.971429	1.08571
NGP	2028	0.437413	0.190476	1.6	1.6	1.37143	1.42857	1.31429	1.25714
NGP	2029	0.177298	0.0761905	1.48571	1.14286	0.857143	1.25714	0.742857	1.25714
Benton	3000	-0.837674	-0.190476	1.14286	1.31429	0.0571429	1.25714	0.914286	0.914286
Benton	3001	0.472105	0.838095	1.71429	1.71429	1.71429	0.571429	0.342857	1.71429
Benton	3030	0.530311	-1.71429	-0.285714	-1.02857	0.685714	1.42857	1.6	1.48571
Benton	3031	1.02962	-0.0952381	1.14286	1.48571	1.42857	1.31429	1.54286	1.48571
Benton	3032	-0.168977	-0.32381	0.685714	0.742857	-0.4	0	0.971429	1.02857
Benton	3033	0.97311	-1.2381	-0.857143	0.342857	-0.171429	0.914286	0.857143	1.25714
Benton	3034	-0.751861	-1.84762	0.742857	-0.628571	-1.2	1.25714	1.37143	1.82857
Benton	3035	-0.0911094	-0.438095	0	0.571429	0	0.0571429	1.02857	0.8
Benton	3036	0.0198832	-0.990476	-1.37143	1.71429	1.25714	1.42857	1.54286	1.6
Benton	3037	0.914954	-0.8	1.48571	0.8	0.628571	1.77143	1.77143	1.77143
Benton	3038	-0.24998	-0.666667	0.514286	0.685714	1.08571	1.6	1.25714	1.42857
Benton	3039	-0.442637	0.247619	0.8	1.02857	0.628571	0.514286	0.742857	0.457143
Benton	3040	-0.263856	-0.914286	-1.2	1.54286	1.65714	1.6	1.6	1.54286
Benton	3041	0.221084	-0.361905	0.685714	1.54286	0.971429	1.14286	1.6	1.54286
Benton	3042	1.46748	-1.11022e-16	0.457143	0.685714	0.114286	0.514286	0.628571	0.114286
NGP	5001	-0.398052	-1.18095	-0.285714	0.457143	0	1.31429	1.02857	1.37143
NGP	5002	-0.446602	-1.54286	-0.571429	0.4	-0.857143	1.25714	1.25714	1.08571
NGP	5003	-0.453028	-0.457143	1.82857	0.4	0.114286	1.14286	1.25714	1.31429
NGP	5004	-0.644019	-0.552381	0.971429	0.628571	0.628571	1.25714	1.31429	1.31429
NGP	5005	0.0302126	-0.533333	1.71429	0.228571	-0.571429	1.54286	0.571429	0.857143
NGP	5006	0.335033	-0.457143	1.02857	0.685714	0.171429	1.02857	1.08571	1.14286
NGP	5007	-0.596259	-0.0380952	1.48571	0.514286	0.514286	0.742857	1.02857	0.857143
NGP	5008	-0.320447	-1.61905	-0.514286	-0.685714	-0.742857	0.971429	0.971429	0.971429
NGP	5009	-0.0871744	-1.80952	-0.228571	-0.4	-0.685714	1.14286	1.65714	1.31429
NGP	5010	-0.903169	-0.304762	0.571429	0.571429	0.857143	0.857143	0.914286	1.14286
NGP	5011	-0.317275	-1.52381	-0.857143	-0.114286	-0.628571	1.08571	0.914286	0.971429
NGP	5012	0.116911	0.0571429	0.914286	0.742857	0.914286	0.628571	1.08571	0.685714
NGP	5013	-0.387723	-0.419048	0.571429	0.685714	0.914286	1.14286	1.08571	1.2
NGP	5014	0.11077	-0.247619	0.571429	0.742857	0.4	0.571429	0.914286	0.971429
NGP	5015	-0.643609	-0.171429	0.685714	0.857143	1.08571	0.857143	0.971429	1.31429
NGP	5016	-0.335893	-1.94286	-0.742857	-0.685714	-1.31429	1.02857	1.02857	1.02857
NGP	5017	0.435785	-0.133333	1.88571	1.54286	0.571429	1.54286	1.42857	1.42857
NGP	5018	-0.501909	-1.44762	-0.457143	-0.4	-0.285714	0.971429	1.02857	1.2
NGP	5019	-0.355802	0.0761905	1.71429	1.65714	1.65714	1.54286	1.54286	1.71429
NGP	5020	-0.383959	-0.514286	0.171429	0.628571	0.857143	1.02857	1.31429	0.857143
NGP	5021	0.0801133	-0.742857	0.8	0.457143	0.342857	1.2	1.2	1.42857
NGP	5022	-0.0907254	-0.0952381	1.2	1.31429	0.628571	1.14286	1.14286	1.14286
NGP	5024	-0.175507	-0.304762	0.857143	0.8	0.857143	1.02857	1.25714	1.14286
NGP	5025	0.086706	-0.0571429	1.42857	1.37143	1.31429	1.48571	1.54286	1.25714
NGP	5026	-0.291396	-0.933333	-0.285714	0.285714	-0.971429	0.742857	0.514286	0.571429
NGP	5027	-0.195805	-0.361905	0.457143	0.457143	0.571429	0.914286	1.08571	0.571429
NGP	5028	-0.298041	-0.380952	-0.114286	0.228571	0.228571	0.285714	0.685714	0.514286
NGP	5029	0.243407	0.419048	0.857143	1.08571	0.914286	0.285714	0.457143	0.857143
NGP	5030	-0.0928598	-0.0190476	0.685714	0.571429	0.571429	0.171429	0.742857	0.971429
NGP	5031	-0.211559	-0.0190476	0.514286	0.342857	0.742857	0.457143	0.4	0.8
NGP	5032	-0.260124	0.171429	0.8	1.2	1.02857	0.914286	0.857143	0.742857
NGP	5033	-0.20781	-0.0380952	1.37143	1.08571	1.2	1.2	1.31429	1.25714
NGP	5034	-0.696665	-1.12381	0	0	0.171429	1.08571	1.02857	1.42857
NGP	5035	-0.603383	-0.685714	0	0.0571429	0.114286	0.8	0.571429	0.857143
NGP	5036	-0.110714	-1.21905	-0.285714	-1.08571	-0.4	0.685714	0.857143	0.342857
NGP	5037	-0.805768	-1.18095	-0.8	-0.628571	0.114286	0.514286	1.14286	0.571429
NGP	5038	0.0709064	-0.0571429	0.571429	0.685714	0.457143	0.571429	0.571429	0.742857
NGP	5039	-1.02948	-1.18095	0.0571429	0	-0.342857	1.02857	1.14286	1.08571
Benton	5041	-0.104841	-0.342857	1.08571	1.02857	0.685714	1.14286	1.6	1.08571
Benton	5042	-0.419991	-0.780952	-0.228571	1.37143	0.8	1.42857	1.48571	1.37143
Benton	5043	-1.10285	-0.0571429	0.857143	0.742857	1.08571	0.857143	0.742857	1.25714
Benton	5044	-0.386059	-0.590476	0.457143	0.742857	0.4	1.08571	1.14286	1.14286
Benton	5046	-0.836476	-0.609524	1.65714	0.171429	-0.571429	1.42857	0.914286	0.742857
Benton	5047	-0.371792	-0.704762	1.02857	0.228571	0.571429	1.08571	1.54286	1.31429
Benton	5048	-0.638725	-0.342857	0.742857	0.971429	0.228571	0.8	1.08571	1.08571
Benton	5049	0.434196	-0.0380952	0.914286	1.25714	1.14286	1.02857	1.14286	1.25714
Benton	5050	-0.546734	0.438095	1.25714	1.65714	1.42857	0.914286	0.914286	1.2
Benton	5060	-0.422154	-0.114286	0.971429	1.08571	0.914286	1.14286	1.08571	1.08571
Benton	5061	-0.438372	-0.380952	0.914286	0.514286	0.914286	1.08571	1.25714	1.14286
Benton	5062	-0.518203	-0.780952	0.457143	0.571429	0.571429	1.37143	1.2	1.37143
Benton	5063	0.141127	-0.228571	1.14286	0.685714	0.742857	1.14286	1.14286	0.971429
Benton	5064	0.30309	-1.11022e-16	1.31429	0.857143	0.4	0.571429	1.08571	0.914286
Benton	5065	-0.58116	-0.171429	0.171429	0.114286	0.228571	0.285714	0.4	0.342857
Benton	5066	-0.3636	-1.21905	-0.0571429	0	0	1.37143	1.08571	1.14286
Benton	5067	-0.219572	-0.895238	0.171429	0.514286	0.285714	1.25714	1.14286	1.25714
Benton	5068	-0.566574	-0.457143	0.8	1.37143	0.914286	1.54286	1.42857	1.48571
Benton	5069	-0.413357	-0.990476	0.685714	0.857143	0.571429	1.71429	1.77143	1.6
Benton	5070	-0.510874	-1.54286	-0.0571429	-0.514286	-1.37143	0.342857	1.42857	0.914286
Benton	5071	-0.880788	-1.12381	-0.8	-0.514286	-0.742857	0.4	0.971429	-0.0571429
Benton	5072	-0.105398	-1.79048	-0.571429	-0.4	-0.914286	0.514286	1.31429	1.65714
Benton	5073	-0.71266	-1.42857	0.571429	-1.14286	-1.02857	-0.0571429	1.2	1.54286
Benton	5074	-0.793941	-0.552381	1.02857	0.571429	0.171429	0.171429	1.48571	1.77143
Benton	5075	0.459559	-0.32381	1.14286	1.02857	1.14286	1.2	1.77143	1.31429
Benton	5076	-0.265561	0.0761905	1.31429	0.742857	1.08571	0.914286	1.2	0.8
Benton	5077	0.287234	-0.571429	-0.571429	0.171429	-0.171429	0.4	0.342857	0.4
Benton	5078	-0.182724	-0.761905	-0.228571	0.742857	0.0571429	1.02857	1.2	0.628571
NGP	6008	-0.0216771	-0.971429	0.457143	0.742857	0.571429	1.54286	1.6	1.54286
NGP	6009	0.381556	0.190476	1.37143	1.14286	0.971429	1.14286	0.742857	1.02857
